# Supplementary material for: Establishment and evaluation of a quadruple quantitative real-time PCR assay for simultaneous detection of human coronavirus subtypes
Source: Virol J. 2022 Apr 11;19:67. doi: 10.1186/s12985-022-01793-3 (PMC8995687; doi:10.1186/s12985-022-01793-3)
Supplement: Supplementary file 1 — Additional file 1: Inter-assay and Intra-assay of coefficient of variation (CV) of the qq-PCR assay. [file 12985_2022_1793_MOESM1_ESM.xls]

## Sheet: Table S1
Table S1 Inter assay of coefficient of variation (CV) of the qq-PCR assay
			Channel	DAY-1	DAY-2	DAY-3	DAY-4	DAY-5	CV(%)
technician 1	Batch 1	Low positive	FAM	34.49	34.27	34.54	34.74	34.56	0.49
			ROX	34.3	34.56	34.51	35.18	34.42	0.99
			CY5	35.23	34.68	34.57	33.93	34.35	1.38
			VIC	35.13	34.69	34.48	34.58	34.13	1.05
		Moderately positive	FAM	31.95	32.3	32.44	32.87	32.76	1.14
			ROX	32.26	32.08	32.59	32.71	32.1	0.89
			CY5	31.84	32.2	32.64	32.3	32.32	0.89
			VIC	32.31	32.53	32.66	32	32.91	1.07
	Batch 2	Low positive	FAM	34.3	35.17	34.43	33.88	33.99	1.48
			ROX	34.38	35.14	34.26	34.2	34.87	1.2
			CY5	35.01	35.09	34.45	34.72	34.82	0.73
			VIC	34.79	34.12	33.94	34.2	34.52	0.99
		Moderately positive	FAM	32.48	32.43	32.63	32.97	32.59	0.65
			ROX	32.65	31.99	32.57	32.86	32.62	1
			CY5	32.12	32.74	32.84	32.61	32.87	0.94
			VIC	31.99	32.48	32.97	32.02	32.89	1.43
	Batch 3	Low positive	FAM	35	34.87	34.63	34.8	34.41	0.66
			ROX	35.07	34.42	34.64	34.01	34.15	1.22
			CY5	34.54	34.89	34.49	34.71	34.59	0.46
			VIC	34.08	34.3	34.73	34.54	34.88	0.93
		Moderately positive	FAM	32.02	32.99	32.46	32.49	32.35	1.08
			ROX	32.31	32.1	32.14	32.19	32.59	0.61
			CY5	32.95	32.53	32.21	32.25	32.61	0.92
			VIC	32.66	32.25	32.09	32.98	32.83	1.17
technician 2	Batch 1	Low positive	FAM	34.78	35.37	34.7	34.56	34.5	1
			ROX	34.37	34.65	34.63	34.4	34.58	0.38
			CY5	34.55	34.1	35.29	34.04	34.15	1.52
			VIC	35	34.46	34.91	34.05	34.07	1.3
		Moderately positive	FAM	32.8	32.75	32.62	32.52	32.54	0.38
			ROX	32.87	32.74	32.5	32.46	32	1.03
			CY5	32.3	32.47	32.65	32.2	32.46	0.53
			VIC	32.65	32.57	32.03	32.92	32.82	1.06
	Batch 2	Low positive	FAM	34.26	35.11	34.83	34.67	34.98	0.95
			ROX	34.99	34.47	34.66	35	34.02	1.18
			CY5	34.91	34.46	34.47	35.13	34.45	0.91
			VIC	34.21	34.05	34.74	34.81	34.31	0.97
		Moderately positive	FAM	32.34	32.2	32.17	32.1	32.9	1
			ROX	32.09	32.65	32.81	32.3	32.77	0.97
			CY5	32.17	32.13	32.56	32.2	32.92	1.05
			VIC	32.74	32.21	32.48	32.97	32.18	1.05
	Batch 3	Low positive	FAM	34.91	34.42	34.85	33.97	34.27	1.15
			ROX	35.15	34.85	34.86	35.28	33.94	1.5
			CY5	34.69	34.83	34.78	35.22	34.76	0.6
			VIC	34.75	34.26	34.46	34.34	34.9	0.79
		Moderately positive	FAM	32.09	32.95	32.67	32.51	32.21	1.07
			ROX	32.03	32	32.41	32.87	32.37	1.09
			CY5	32.59	32.79	32.21	32.12	32.63	0.89
			VIC	32.49	32.41	32.75	32.35	32.43	0.48

## Sheet: Table S2
Table S2 Intra-assay of coefficient of variation (CV) of the qq-PCR assay
		Channel	technician 1			technician 2
			Batch 1	Batch 2	Batch 3	Batch 1	Batch 2	Batch 3	CV(%)
Low positive	DAY-1	FAM	34.49	34.3	35	34.78	34.26	34.91	0.92
		ROX	34.3	34.38	35.07	34.37	34.99	35.15	1.15
		CY5	35.23	35.01	34.54	34.55	34.91	34.69	0.79
		VIC	35.13	34.79	34.08	35	34.21	34.75	1.22
	DAY-2	FAM	34.27	35.17	34.87	35.37	35.11	34.42	1.26
		ROX	34.56	35.14	34.42	34.65	34.47	34.85	0.78
		CY5	34.68	35.09	34.89	34.1	34.46	34.83	1.02
		VIC	34.69	34.12	34.3	34.46	34.05	34.26	0.68
	DAY-3	FAM	34.54	34.43	34.63	34.7	34.83	34.85	0.47
		ROX	34.51	34.26	34.64	34.63	34.66	34.86	0.57
		CY5	34.57	34.45	34.49	35.29	34.47	34.78	0.94
		VIC	34.48	33.94	34.73	34.91	34.74	34.46	0.99
	DAY-4	FAM	34.74	33.88	34.8	34.56	34.67	33.97	1.18
		ROX	35.18	34.2	34.01	34.4	35	35.28	1.56
		CY5	33.93	34.72	34.71	34.04	35.13	35.22	1.56
		VIC	34.58	34.2	34.54	34.05	34.81	34.34	0.8
	DAY-5	FAM	34.56	33.99	34.41	34.5	34.98	34.27	0.95
		ROX	34.42	34.87	34.15	34.58	34.02	33.94	1.04
		CY5	34.35	34.82	34.59	34.15	34.45	34.76	0.74
		VIC	34.13	34.52	34.88	34.07	34.31	34.9	1.05
Moderately positive	DAY-1	FAM	31.95	32.48	32.02	32.8	32.34	32.09	1.01
		ROX	32.26	32.65	32.31	32.87	32.09	32.03	1.01
		CY5	31.84	32.12	32.95	32.3	32.17	32.59	1.21
		VIC	32.31	31.99	32.66	32.65	32.74	32.49	0.87
	DAY-2	FAM	32.3	32.43	32.99	32.75	32.2	32.95	1.04
		ROX	32.08	31.99	32.1	32.74	32.65	32	1.06
		CY5	32.2	32.74	32.53	32.47	32.13	32.79	0.83
		VIC	32.53	32.48	32.25	32.57	32.21	32.41	0.46
	DAY-3	FAM	32.44	32.63	32.46	32.62	32.17	32.67	0.57
		ROX	32.59	32.57	32.14	32.5	32.81	32.41	0.68
		CY5	32.64	32.84	32.21	32.65	32.56	32.21	0.79
		VIC	32.66	32.97	32.09	32.03	32.48	32.75	1.15
	DAY-4	FAM	32.87	32.97	32.49	32.52	32.1	32.51	0.95
		ROX	32.71	32.86	32.19	32.46	32.3	32.87	0.89
		CY5	32.3	32.61	32.25	32.2	32.2	32.12	0.53
		VIC	32	32.02	32.98	32.92	32.97	32.35	1.46
	DAY-5	FAM	32.76	32.59	32.35	32.54	32.9	32.21	0.78
		ROX	32.1	32.62	32.59	32	32.77	32.37	0.95
		CY5	32.32	32.87	32.61	32.46	32.92	32.63	0.71
		VIC	32.91	32.89	32.83	32.82	32.18	32.43	0.92
